# Supplementary material for: Perceptions of Therapeutic Climbing for Patients with Multiple Sclerosis in Neurorehabilitation: A Qualitative Study
Source: Healthcare (Basel). 2024 Mar 17;12(6):674. doi: 10.3390/healthcare12060674 (PMC10970378; doi:10.3390/healthcare12060674)
Supplement: Supplementary file 1 [file healthcare-12-00674-s001.zip]

Archive with 2 entries (2 files):
- COREQ_Checklist.pdf
- File S1.pdf
